# Supplementary material for: CAD Genes: Genome-Wide Identification, Evolution, and Their Contribution to Lignin Biosynthesis in Pear (Pyrus bretschneideri)
Source: Plants (Basel). 2021 Jul 15;10(7):1444. doi: 10.3390/plants10071444 (PMC8309377; doi:10.3390/plants10071444)
Supplement: Supplementary file 1 [file plants-10-01444-s001.zip]

Archive with 7 entries (6 files):
- Supplement tables/
- Supplement tables/Tabble S6.xls
- Supplement tables/Table S1.xls
- Supplement tables/Table S2.xls
- Supplement tables/Table S3.xls
- Supplement tables/Table S4.xls
- Supplement tables/Table S5.pdf
