# Supplementary material for: CAD Genes: Genome-Wide Identification, Evolution, and Their Contribution to Lignin Biosynthesis in Pear (Pyrus bretschneideri)
Source: Plants (Basel). 2021 Jul 15;10(7):1444. doi: 10.3390/plants10071444 (PMC8309377; doi:10.3390/plants10071444)
Supplement: Supplementary file 1 [file plants-10-01444-s001.zip › Supplement tables/Tabble S6.xls]

## Sheet: Sheet1
The RPKM value of 51 PbrCAD genes
Gene name	S1	S2	S3	S4	S5
PbrCAD1	150.561	383.377	126.528	74.4608	29.027
PbrCAD2	20.1199	16.5726	7.86999	1.12892	0.919218
PbrCAD3	72.6266	60.9121	88.2083	124.001	63.405
PbrCAD4	-	-	-	0.159482	0.303002
PbrCAD5	5.02985	4.29359	1.75197	1.27941	-
PbrCAD6	0.645475	-	-	-	-
PbrCAD7	2.14966	0.730105	0.628328	0.946379	0.149836
PbrCAD8	34.2521	16.4447	42.4885	11.5779	1.05465
PbrCAD9	-	-	0.15795	-	-
PbrCAD10	2.78812	0.868964	7.9457	21.1195	59.7417
PbrCAD11	70.6731	91.821	124.474	101.119	54.3871
PbrCAD17	0.185773	-	-	-	-
PbrCAD18	-	-	0.190593	0.382758	0.181801
PbrCAD19	0.392121	0.519397	-	0.187015	0.177656
PbrCAD20	0.262268	5.21095	4.60911	5.75387	1.18824
PbrCAD21	0.64721	0.285762	0.307408	-	-
PbrCAD22	0.126186	-	-	-	-
PbrCAD23	200.309	214.479	172.773	260.462	39.7597
PbrCAD24	16.638	5.32957	2.78916	2.33389	0.147806
PbrCAD25	67.6548	6.87185	2.86644	1.51487	-
PbrCAD26	177.635	293.703	212.131	662.513	52.7666
PbrCAD27	4.86219	4.88581	0.477809	0.159927	-
PbrCAD28	12.8863	7.92233	6.81796	17.582	3.39953
PbrCAD29	203.571	80.6638	136.514	475.335	105.977
PbrCAD30	0.820034	-	0.467394	0.15644	-
PbrCAD31	110.105	552.259	173.393	1248.16	335.814
PbrCAD32	6.52472	0.720212	2.47926	16.3372	26.0138
PbrCAD33	0.652472	1.15234	1.70449	1.08915	0.147806
PbrCAD34	0.81559	0.57617	0.309907	0.155593	0.147806
PbrCAD35	2.44677	0.864255	1.54954	1.71152	-
PbrCAD36	239.791	154.597	231.324	328.894	219.187
PbrCAD37	88.7849	78.1232	56.8777	2.10969	1.1452
PbrCAD38	22.725	21.2878	22.3169	22.9948	11.4089
PbrCAD39	397.574	1168.5	796.728	19.0372	123.577
PbrCAD40	159.244	154.433	127.412	58.3178	87.7512
PbrCAD41	74.3168	125.15	39.2368	40.4239	19.6178
PbrCAD42	16.9039	13.1135	4.50219	2.41107	0.429451
PbrCAD43	162.04	529.894	242.824	26.0041	56.0669
PbrCAD44	0.758067	0.937183	1.87232	0.144619	-
PbrCAD45	307.196	277.209	291.972	386.626	231.796
PbrCAD46	445.978	1255.55	1021.7	1053.94	1783.22
PbrCAD47	0.766758	1.862	1.63886	2.55984	0.694781
PbrCAD48	18.7896	16.8735	35.6983	40.706	16.5929
PbrCAD49	67.4134	73.8049	111.252	139.269	63.2667
PbrCAD50	13.436	13.0033	11.861	1.1651	2.70549
PbrCAD51	1.37973	2.28446	3.932	5.09978	1.09393
PbrCAD52	2.03097	2.11954	1.75392	1.40892	1.50571
PbrCAD53	175.513	210.82	317.441	364.585	204.259
PbrCAD55	5.40171	8.34754	13.9279	20.242	3.32136
PbrCAD56	7.59502	14.4197	10.4616	18.2927	14.7964
PbrCAD57	2.00635	3.54344	5.37125	2.60971	1.98328
