# Supplementary material for: CAD Genes: Genome-Wide Identification, Evolution, and Their Contribution to Lignin Biosynthesis in Pear (Pyrus bretschneideri)
Source: Plants (Basel). 2021 Jul 15;10(7):1444. doi: 10.3390/plants10071444 (PMC8309377; doi:10.3390/plants10071444)
Supplement: Supplementary file 1 [file plants-10-01444-s001.zip › Supplement tables/Table S1.xls]

## Sheet: Sheet1
The gene name of four Rosaceae species
Gene ID	Gene name
Pbr026287.1	PbrCAD1
Pbr026289.1	PbrCAD2
Pbr003617.1	PbrCAD3
Pbr025679.1	PbrCAD4
Pbr006899.1	PbrCAD5
Pbr003626.1	PbrCAD6
Pbr003627.1	PbrCAD7
Pbr004676.1	PbrCAD8
Pbr004677.1	PbrCAD9
Pbr005802.1	PbrCAD10
Pbr010181.1	PbrCAD11
Pbr040245.1	PbrCAD12
Pbr040240.1	PbrCAD13
Pbr040250.1	PbrCAD14
Pbr040249.1	PbrCAD15
Pbr040244.1	PbrCAD16
Pbr024188.1	PbrCAD17
Pbr004679.1	PbrCAD18
Pbr014931.1	PbrCAD19
Pbr040238.1	PbrCAD20
Pbr003623.1	PbrCAD21
Pbr024187.1	PbrCAD22
Pbr013915.1	PbrCAD23
Pbr013916.1	PbrCAD24
Pbr013912.1	PbrCAD25
Pbr013913.1	PbrCAD26
Pbr032778.1	PbrCAD27
Pbr013914.1	PbrCAD28
Pbr032777.1	PbrCAD29
Pbr013917.1	PbrCAD30
Pbr032775.1	PbrCAD31
Pbr032776.1	PbrCAD32
Pbr032774.1	PbrCAD33
Pbr032773.1	PbrCAD34
Pbr032772.1	PbrCAD35
Pbr022043.1	PbrCAD36
Pbr001252.1	PbrCAD37
Pbr005767.1	PbrCAD38
Pbr021220.1	PbrCAD39
Pbr032983.1	PbrCAD40
Pbr028275.1	PbrCAD41
Pbr039378.1	PbrCAD42
Pbr021222.2	PbrCAD43
Pbr038586.1	PbrCAD44
Pbr032936.1	PbrCAD45
Pbr039379.1	PbrCAD46
Pbr032982.1	PbrCAD47
Pbr033945.1	PbrCAD48
Pbr002897.1	PbrCAD49
Pbr039380.2	PbrCAD50
Pbr003230.1	PbrCAD51
Pbr001347.1	PbrCAD52
Pbr000293.1	PbrCAD53
Pbr031461.1	PbrCAD54
Pbr012701.1	PbrCAD55
Pbr017479.1	PbrCAD56
Pbr001338.1	PbrCAD57
MDP0000149907	MDPCAD1
MDP0000387639	MDPCAD2
MDP0000610348	MDPCAD3
MDP0000660991	MDPCAD4
MDP0000226540	MDPCAD5
MDP0000077353	MDPCAD6
MDP0000305455	MDPCAD7
MDP0000731030	MDPCAD8
MDP0000123910	MDPCAD9
MDP0000250546	MDPCAD10
MDP0000638442	MDPCAD11
MDP0000874667	MDPCAD12
MDP0000515106	MDPCAD13
MDP0000873573	MDPCAD14
MDP0000707567	MDPCAD15
MDP0000786110	MDPCAD16
MDP0000139386	MDPCAD17
MDP0000193167	MDPCAD18
MDP0000181490	MDPCAD19
MDP0000272901	MDPCAD20
MDP0000680997	MDPCAD21
MDP0000301610	MDPCAD22
MDP0000171573	MDPCAD23
MDP0000188052	MDPCAD24
MDP0000594290	MDPCAD25
MDP0000284942	MDPCAD26
MDP0000195859	MDPCAD27
MDP0000663071	MDPCAD28
MDP0000077529	MDPCAD29
MDP0000578585	MDPCAD30
MDP0000258343	MDPCAD31
MDP0000466109	MDPCAD32
MDP0000720815	MDPCAD33
MDP0000759646	MDPCAD34
MDP0000888328	MDPCAD35
MDP0000241504	MDPCAD36
MDP0000123993	MDPCAD37
MDP0000304244	MDPCAD38
MDP0000283710	MDPCAD39
MDP0000448602	MDPCAD40
MDP0000858930	MDPCAD41
MDP0000250724	MDPCAD42
Pm000738	PmCAD1
Pm002246	PmCAD2
Pm002247	PmCAD3
Pm002250	PmCAD4
Pm002254	PmCAD5
Pm002255	PmCAD6
Pm002257	PmCAD7
Pm002258	PmCAD8
Pm002259	PmCAD9
Pm002261	PmCAD10
Pm002263	PmCAD11
Pm002264	PmCAD12
Pm002265	PmCAD13
Pm002266	PmCAD14
Pm002468	PmCAD15
Pm006116	PmCAD16
Pm006164	PmCAD17
Pm006953	PmCAD18
Pm006955	PmCAD19
Pm006960	PmCAD20
Pm009933	PmCAD21
Pm012776	PmCAD22
Pm019393	PmCAD23
Pm019522	PmCAD24
Pm020413	PmCAD25
Pm020469	PmCAD26
Pm021179	PmCAD27
Pm021180	PmCAD28
Pm021214	PmCAD29
Pm021215	PmCAD30
Pm021339	PmCAD31
Pm021340	PmCAD32
Pm022687	PmCAD33
Pm024263	PmCAD34
mrna20702.1	mrnaCAD1
mrna21184.1	mrnaCAD2
mrna12556.1	mrnaCAD3
mrna08612.1	mrnaCAD4
mrna30068.1	mrnaCAD5
mrna08611.1	mrnaCAD6
mrna08364.1	mrnaCAD7
mrna08569.1	mrnaCAD8
mrna01876.1	mrnaCAD9
mrna01839.1	mrnaCAD10
mrna08970.1	mrnaCAD11
mrna28593.1	mrnaCAD12
mrna30473.1	mrnaCAD13
mrna25411.1	mrnaCAD14
mrna30475.1	mrnaCAD15
mrna27302.1	mrnaCAD16
