# Supplementary material for: CAD Genes: Genome-Wide Identification, Evolution, and Their Contribution to Lignin Biosynthesis in Pear (Pyrus bretschneideri)
Source: Plants (Basel). 2021 Jul 15;10(7):1444. doi: 10.3390/plants10071444 (PMC8309377; doi:10.3390/plants10071444)
Supplement: Supplementary file 1 [file plants-10-01444-s001.zip › Supplement tables/Table S2.xls]

## Sheet: Sheet1
Different duplication events in Rosaceae
Gene name	Duplication events
PbrCAD1	WGD/Segental
PbrCAD2	Dispersed
PbrCAD3	Dispersed
PbrCAD4	Dispersed
PbrCAD5	Dispersed
PbrCAD6	Dispersed
PbrCAD7	WGD/Segental
PbrCAD8	WGD/Segental
PbrCAD9	Dispersed
PbrCAD10	WGD/Segental
PbrCAD11	WGD/Segental
PbrCAD12	Dispersed
PbrCAD13	Dispersed
PbrCAD14	Dispersed
PbrCAD15	Dispersed
PbrCAD16	Dispersed
PbrCAD17	Dispersed
PbrCAD18	Dispersed
PbrCAD19	Singleton
PbrCAD20	WGD/Segental
PbrCAD21	Dispersed
PbrCAD22	Singleton
PbrCAD23	Dispersed
PbrCAD24	Dispersed
PbrCAD25	Singleton
PbrCAD26	WGD/Segental
PbrCAD27	Singleton
PbrCAD28	Dispersed
PbrCAD29	WGD/Segental
PbrCAD30	Dispersed
PbrCAD31	Singleton
PbrCAD32	Dispersed
PbrCAD33	Singleton
PbrCAD34	Singleton
PbrCAD35	Singleton
PbrCAD36	Dispersed
PbrCAD37	Dispersed
PbrCAD38	WGD/Segental
PbrCAD39	WGD/Segental
PbrCAD40	WGD/Segental
PbrCAD41	WGD/Segental
PbrCAD42	WGD/Segental
PbrCAD43	Dispersed
PbrCAD44	WGD/Segental
PbrCAD45	WGD/Segental
PbrCAD46	Dispersed
PbrCAD47	Dispersed
PbrCAD48	WGD/Segental
PbrCAD49	WGD/Segental
PbrCAD50	WGD/Segental
PbrCAD51	WGD/Segental
PbrCAD52	WGD/Segental
PbrCAD53	WGD/Segental
PbrCAD54	Dispersed
PbrCAD55	WGD/Segental
PbrCAD56	WGD/Segental
PbrCAD57	WGD/Segental
MDPCAD1	Dispersed
MDPCAD2	Dispersed
MDPCAD3	Dispersed
MDPCAD4	Dispersed
MDPCAD5	Dispersed
MDPCAD6	Dispersed
MDPCAD7	Dispersed
MDPCAD8	Dispersed
MDPCAD9	WGD/Segental
MDPCAD10	Dispersed
MDPCAD11	Dispersed
MDPCAD12	Dispersed
MDPCAD13	Dispersed
MDPCAD14	Dispersed
MDPCAD15	Dispersed
MDPCAD16	Dispersed
MDPCAD17	Dispersed
MDPCAD18	WGD/Segental
MDPCAD19	Dispersed
MDPCAD20	Dispersed
MDPCAD21	Dispersed
MDPCAD22	Dispersed
MDPCAD23	Dispersed
MDPCAD24	Dispersed
MDPCAD25	Dispersed
MDPCAD26	Dispersed
MDPCAD27	Dispersed
MDPCAD28	Dispersed
MDPCAD29	Dispersed
MDPCAD30	Dispersed
MDPCAD31	Dispersed
MDPCAD32	Dispersed
MDPCAD33	Dispersed
MDPCAD34	Dispersed
MDPCAD35	Dispersed
MDPCAD36	Dispersed
MDPCAD37	Dispersed
MDPCAD38	Dispersed
MDPCAD39	Dispersed
MDPCAD40	Dispersed
MDPCAD41	Dispersed
MDPCAD42	Dispersed
PmCAD1	WGD/Segental
PmCAD2	WGD/Segental
PmCAD3	Dispersed
PmCAD4	Dispersed
PmCAD5	Dispersed
PmCAD6	Dispersed
PmCAD7	Dispersed
PmCAD8	Dispersed
PmCAD9	Dispersed
PmCAD10	Dispersed
PmCAD11	Dispersed
PmCAD12	Dispersed
PmCAD13	Dispersed
PmCAD14	Dispersed
PmCAD15	WGD/Segental
PmCAD16	WGD/Segental
PmCAD17	WGD/Segental
PmCAD18	Dispersed
PmCAD19	Dispersed
PmCAD20	Dispersed
PmCAD21	WGD/Segental
PmCAD22	Dispersed
PmCAD23	WGD/Segental
PmCAD24	WGD/Segental
PmCAD25	WGD/Segental
PmCAD26	WGD/Segental
PmCAD27	Dispersed
PmCAD28
PmCAD29	WGD/Segental
PmCAD30	Dispersed
PmCAD31	Dispersed
PmCAD32	Dispersed
PmCAD33	WGD/Segental
PmCAD34	WGD/Segental
mrnaCAD1	Dispersed
mrnaCAD2	Dispersed
mrnaCAD3	Dispersed
mrnaCAD4	Dispersed
mrnaCAD5	WGD/Segental
mrnaCAD6	WGD/Segental
mrnaCAD7	WGD/Segental
mrnaCAD8	WGD/Segental
mrnaCAD9	WGD/Segental
mrnaCAD10	WGD/Segental
mrnaCAD11	WGD/Segental
mrnaCAD12	Dispersed
mrnaCAD13	WGD/Segental
mrnaCAD14	WGD/Segental
mrnaCAD15	Dispersed
mrnaCAD16	Dispersed
