# Supplementary material for: CAD Genes: Genome-Wide Identification, Evolution, and Their Contribution to Lignin Biosynthesis in Pear (Pyrus bretschneideri)
Source: Plants (Basel). 2021 Jul 15;10(7):1444. doi: 10.3390/plants10071444 (PMC8309377; doi:10.3390/plants10071444)
Supplement: Supplementary file 1 [file plants-10-01444-s001.zip › Supplement tables/Table S3.xls]

## Sheet: Sheet1
Information of chromosome location in Rosaceae
Gene name	Chr locous	Genomic position
PbrCAD1	10	14017137-14019044
PbrCAD2	10	14035197-14038533
PbrCAD3	13	11007990-11012881
PbrCAD4	5	2477810-2480197
PbrCAD5	scaffold1377.0	43146-46609
PbrCAD6	13	10925848-10930246
PbrCAD7	13	10912528-10914842
PbrCAD8	15	21313701-21317090
PbrCAD9	15	21318932-21320790
PbrCAD10	15	2261553-2263923
PbrCAD11	14	12637116-12638901
PbrCAD12	17	20807458-20809191
PbrCAD13	17	20775959-20777701
PbrCAD14	17	20838832-20840572
PbrCAD15	17	20820965-20824607
PbrCAD16	17	20790040-20793577
PbrCAD17	10	13061078-13062658
PbrCAD18	15	21349100-21350467
PbrCAD19	10	12809488-12810825
PbrCAD20	17	20752691-20760025
PbrCAD21	13	10962071-10966234
PbrCAD22	10	13068223-13070248
PbrCAD23	7	13042951-13045433
PbrCAD24	7	13051934-13053377
PbrCAD25	7	13019323-13021076
PbrCAD26	7	13031590-13033474
PbrCAD27	1	8213954-8215641
PbrCAD28	7	13038146-13039397
PbrCAD29	1	8223256-8224960
PbrCAD30	7	13057012-13059031
PbrCAD31	1	8235475-8237204
PbrCAD32	1	8229073-8230308
PbrCAD33	1	8243994-8245311
PbrCAD34	1	8251686-8253003
PbrCAD35	1	8257062-8259836
PbrCAD36	1	5327304-5329472
PbrCAD37	scaffold1023.0	120658-125147
PbrCAD38	15	2073162-2075974
PbrCAD39	10	10490603-10493955
PbrCAD40	5	17409395-17412227
PbrCAD41	6	3041397-3044285
PbrCAD42	10	20813935-20816962
PbrCAD43	10	10514000-10516242
PbrCAD44	6	6420729-6424868
PbrCAD45	5	16982602-16985761
PbrCAD46	10	20799399-20802785
PbrCAD47	5	17406045-17407571
PbrCAD48	3	24683014-24686336
PbrCAD49	7	12242349-12244401
PbrCAD50	10	20756590-20774070
PbrCAD51	scaffold1136.0	92063-94360
PbrCAD52	12	18431082-18433730
PbrCAD53	5	26452546-26455218
PbrCAD54	7	9323971-9327182
PbrCAD55	scaffold195.0	283823-286086
PbrCAD56	1	7401271-7403580
PbrCAD57	12	18369309-18371975
MDPCAD1	unanchored	21356345-21357642
MDPCAD2	unanchored	33573580-33575232
MDPCAD3	unanchored	33573442-33575570
MDPCAD4	unanchored	46006137-46008513
MDPCAD5	1	6718938-6721314
MDPCAD6	1	6849204-6850878
MDPCAD7	1	14150327-14159200
MDPCAD8	1	23526748-23529320
MDPCAD9	1	25087036-25088743
MDPCAD10	1	25173127-25174375
MDPCAD11	1	25149134-25150444
MDPCAD12	1	25157544-25158783
MDPCAD13	1	25177288-25178612
MDPCAD14	1	25182502-25183812
MDPCAD15	1	25180931-25182241
MDPCAD16	1	25191824-25193641
MDPCAD17	1	29262117-29264382
MDPCAD18	5	15843209-15847637
MDPCAD19	5	26756849-26761312
MDPCAD20	6	11483526-11485671
MDPCAD21	6	11473328-11476129
MDPCAD22	7	21645075-21647154
MDPCAD23	7	23281847-23283529
MDPCAD24	7	23301490-23302735
MDPCAD25	7	23982834-23984965
MDPCAD26	7	23995745-23997641
MDPCAD27	10	15373515-15375436
MDPCAD28	11	11898293-11903355
MDPCAD29	14	924664-926521
MDPCAD30	14	1038258-1040962
MDPCAD31	14	19634723-19636514
MDPCAD32	14	20907907-20909373
MDPCAD33	14	20941709-20943299
MDPCAD34	14	24043122-24044360
MDPCAD35	15	3128820-3130403
MDPCAD36	15	4803830-4809051
MDPCAD37	15	24707019-24708790
MDPCAD38	15	34708494-34712043
MDPCAD39	15	34718102-34721659
MDPCAD40	17	9892771-9897605
MDPCAD41	17	9910820-9912491
MDPCAD42	17	19424734-19426034
PmCAD1	1	4474211-4477112
PmCAD2	1	18029727-18031366
PmCAD3	1	18035895-18037519
PmCAD4	1	18063396-18066363
PmCAD5	1	18096209-18097983
PmCAD6	1	18104883-18106601
PmCAD7	1	18131959-18133549
PmCAD8	1	18138331-18140359
PmCAD9	1	18160725-18162377
PmCAD10	1	18166823-18168974
PmCAD11	1	18201417-18203675
PmCAD12	1	18207993-18211914
PmCAD13	1	18214749-18217422
PmCAD14	1	18218703-18221093
PmCAD15	1	19735821-19737104
PmCAD16	2	14923667-14926140
PmCAD17	2	15193224-15195453
PmCAD18	2	20389302-20392057
PmCAD19	2	20394273-20396616
PmCAD20	2	20422853-20426692
PmCAD21	3	1706949-1709151
PmCAD22	3	23617093-23623737
PmCAD23	5	23673441-23675177
PmCAD24	5	24319882-24327119
PmCAD25	6	2884296-2889508
PmCAD26	6	3128654-3131776
PmCAD27	6	7217228-7225304
PmCAD28	6	7217228-7219256
PmCAD29	6	7375591-7377613
PmCAD30	6	7382037-7383838
PmCAD31	6	8155370-8164148
PmCAD32	6	8169319-8176483
PmCAD33	6	19872309-19874572
PmCAD34	7		11448587-11451951
mrnaCAD1	1	17198891-17200512
mrnaCAD2	7	18794803-18796771
mrnaCAD3	7	19369842-19371765
mrnaCAD4	2	19332529-19334884
mrnaCAD5	2	5665364-5668452
mrnaCAD6	2	19326840-19329186
mrnaCAD7	2	13687028-13689462
mrnaCAD8	2	19157777-19160126
mrnaCAD9	5	5601485-5604969
mrnaCAD10	5	5394745-5396600
mrnaCAD11	5	9276038-9282602
mrnaCAD12	3	21258340-21267732
mrnaCAD13	3	2551785-2553629
mrnaCAD14	3	19443298-19446009
mrnaCAD15	3	2557082-2558802
mrnaCAD16	3	24247705-24257085
