# Supplementary material for: CAD Genes: Genome-Wide Identification, Evolution, and Their Contribution to Lignin Biosynthesis in Pear (Pyrus bretschneideri)
Source: Plants (Basel). 2021 Jul 15;10(7):1444. doi: 10.3390/plants10071444 (PMC8309377; doi:10.3390/plants10071444)
Supplement: Supplementary file 1 [file plants-10-01444-s001.zip › Supplement tables/Table S4.xls]

## Sheet: Sheet1
The different gene structure in PbrCAD genes
Gene name	The number of exons	The number of introns	Gene structure pattern
PbrCAD1	5	4	Ⅱ
PbrCAD2	5	4	Ⅱ
PbrCAD3	5	4	Ⅰ
PbrCAD4	5	4	Ⅰ
PbrCAD5	5	4	Ⅰ
PbrCAD6	5	4	Ⅰ
PbrCAD7	5	4	Ⅰ
PbrCAD8	5	4	Ⅰ
PbrCAD9	5	4	Ⅰ
PbrCAD10	6	5	Ⅲ
PbrCAD11	6	5	Ⅲ
PbrCAD12	6	5	Ⅲ
PbrCAD13	6	5	Ⅲ
PbrCAD14	6	5	Ⅲ
PbrCAD15	6	5	Ⅲ
PbrCAD16	6	5	Ⅲ
PbrCAD17	6	5	Ⅲ
PbrCAD18	4	3	Ⅳ
PbrCAD19	4	3	Ⅳ
PbrCAD20	7	6	Ⅴ
PbrCAD21	5	4	Ⅱ
PbrCAD22	5	4	Ⅰ
PbrCAD23	2	1	Ⅵ
PbrCAD24	4	3	Ⅳ
PbrCAD25	5	4	Ⅱ
PbrCAD26	2	1	Ⅵ
PbrCAD27	5	4	Ⅱ
PbrCAD28	2	1	Ⅵ
PbrCAD29	2	1	Ⅵ
PbrCAD30	5	4	Ⅱ
PbrCAD31	2	1	Ⅵ
PbrCAD32	2	1	Ⅵ
PbrCAD33	3	2	Ⅶ
PbrCAD34	3	2	Ⅶ
PbrCAD35	3	2	Ⅶ
PbrCAD36	6	5	Ⅲ
PbrCAD37	10	9	Ⅷ
PbrCAD38	10	9	Ⅷ
PbrCAD39	10	9	Ⅷ
PbrCAD40	10	9	Ⅷ
PbrCAD41	10	9	Ⅷ
PbrCAD42	9	8	Ⅹ
PbrCAD43	10	9	Ⅷ
PbrCAD44	10	9	Ⅷ
PbrCAD45	9	8	Ⅹ
PbrCAD46	9	8	Ⅹ
PbrCAD47	6	5	Ⅲ
PbrCAD48	10	9	Ⅷ
PbrCAD49	6	5	Ⅲ
PbrCAD50	13	12	Ⅸ
PbrCAD51	6	5	Ⅲ
PbrCAD52	5	4	Ⅱ
PbrCAD53	6	5	Ⅲ
PbrCAD54	5	4	Ⅱ
PbrCAD55	4	3	Ⅳ
PbrCAD56	5	4	Ⅱ
PbrCAD57	5	4	Ⅱ
